# Supplementary material for: Two coral fluorescent proteins of distinct colors for sharp visualization of cell-cycle progression
Source: Cell Struct Funct. 2023 Jun 30;48(2):135–44. doi: 10.1247/csf.23028 (PMC10958192; doi:10.1247/csf.23028)
Supplement: Supplementary file 3 — Supplementary Materials [file csf_48_23028_3.zip]

Archive with 2 entries (2 files):
- 48_23028_3/Legends to Movies S1 and S2.docx
- 48_23028_3/Supplementary Fig1.pdf
